# Supplementary material for: Hepatoblastoma Cancer Stem Cells Express PD-L1, Reveal Plasticity and Can Emerge upon Chemotherapy
Source: Cancers (Basel). 2022 Nov 25;14(23):5825. doi: 10.3390/cancers14235825 (PMC9736435; doi:10.3390/cancers14235825)
Supplement: Supplementary file 1 [file cancers-14-05825-s001.zip]

Archive with 1 entries (1 files):
- cancers-2023907-supplementary.pdf
